# Supplementary material for: ﻿Morphological and molecular studies of Mallomonas species from section Multisetigerae (Chrysophyceae, Synurales) with description of a new species
Source: PhytoKeys. 2026 Jan 7;269:79–98. doi: 10.3897/phytokeys.269.179128 (PMC12809151; doi:10.3897/phytokeys.269.179128)
Supplement: XML Treatment for Mallomonas rutabuliformis [file phytokeys.269.179128-treatment1.xml]

<!DOCTYPE tp:taxon-treatment
  PUBLIC "-//TaxonX//DTD Taxonomic Treatment Publishing DTD v0 20100105//EN" "tax-treatment-NSO.dtd">
<tp:taxon-treatment xmlns:tp="http://www.plazi.org/taxpub"><tp:treatment-meta><kwd-group><label>Taxon classification</label><kwd>
              <named-content content-type="kingdom">Plantae</named-content>
            </kwd><kwd>
              <named-content content-type="order">Synurales</named-content>
            </kwd><kwd>
              <named-content content-type="family">Mallomonadaceae</named-content>
            </kwd></kwd-group><mixed-citation publication-type="journal"><person-group><name><surname>Gusev</surname><given-names>Evgeniy S.</given-names></name><name><surname>Safronova</surname><given-names>Tatiana V.</given-names></name><name><surname>Podunay</surname><given-names>Yulia А.</given-names></name><name><surname>Tran</surname><given-names>Hoan</given-names></name><name><surname>Mohagan</surname><given-names>Alma B.</given-names></name><name><surname>Martynenko</surname><given-names>Nikita A.</given-names></name></person-group><article-title>﻿Morphological and molecular studies of <tp:taxon-name><tp:taxon-name-part taxon-name-part-type="genus" reg="Mallomonas">Mallomonas</tp:taxon-name-part></tp:taxon-name> species from section <tp:taxon-name><tp:taxon-name-part taxon-name-part-type="genus" reg="Mallomonas"/><tp:taxon-name-part taxon-name-part-type="section" reg="Multisetigerae">Multisetigerae</tp:taxon-name-part></tp:taxon-name> (<tp:taxon-name><tp:taxon-name-part taxon-name-part-type="class">Chrysophyceae</tp:taxon-name-part></tp:taxon-name>, <tp:taxon-name><tp:taxon-name-part taxon-name-part-type="order">Synurales</tp:taxon-name-part></tp:taxon-name>) with description of a new species</article-title><source>PhytoKeys</source><day>07</day><month>01</month><year>2026</year><volume>269</volume><fpage>79</fpage><lpage>98</lpage><pub-id pub-id-type="doi">10.3897/phytokeys.269.179128</pub-id></mixed-citation></tp:treatment-meta><tp:nomenclature><label>﻿</label><tp:taxon-name><object-id xmlns:xlink="http://www.w3.org/1999/xlink" content-type="arpha" xlink:type="simple">4B0E77A1-11A8-5D18-91E8-F9E2C8317117</object-id>
            <tp:taxon-name-part taxon-name-part-type="genus" reg="Mallomonas">Mallomonas</tp:taxon-name-part>
            <tp:taxon-name-part taxon-name-part-type="species" reg="rutabuliformis">rutabuliformis</tp:taxon-name-part>
          </tp:taxon-name><tp:taxon-authority>E.S. Gusev, Safronova, Podunay &amp; Martynenko</tp:taxon-authority><tp:taxon-status xmlns:xlink="http://www.w3.org/1999/xlink" xlink:type="simple">sp. nov.</tp:taxon-status><xref ref-type="fig" rid="F1">Figs 1A, B</xref><xref ref-type="fig" rid="F2">, 2</xref></tp:nomenclature><tp:treatment-sec sec-type="description" id="SECID0ESBAG"><title>Description.</title><p>Cells oval or ovate, 8.3–15.9 × 6.6–11.2 μm, covered by scales with bristles. Scales oval or elongated oval, 3.2–4.1 × 1.8–2.2 μm, with a dome. Shield with regularly arranged papillae and minute base plate pores (approx. 0.01–0.03 μm). The dome is shallow, broadly oval or rounded, recessed from the anterior margin, and is covered with papillae. In some cases, the dome is perforated with pores. The anterior flange is slightly raised above the shield, with two or three rows of papillae and few minute base plate pores. The V-rib is prominent and rounded, with arms of unequal length. The posterior rim is narrow, encircles approximately one-third of the scale perimeter. The posterior flange is narrow, with few base plate pores. Bristles are 2.3–6.2 μm long, slightly curved, with a hook-shaped flattened foot, turned at an angle from 45 to 90 degrees relative to the shaft. The margins of the bristles are rolled to form an open U-shaped groove, the distal tip is bifurcated, with spines of unequal length. Cysts were not observed.</p><fig id="F1" position="float" orientation="portrait"><object-id xmlns:xlink="http://www.w3.org/1999/xlink" content-type="doi" xlink:type="simple">10.3897/phytokeys.269.179128.figure1</object-id><object-id xmlns:xlink="http://www.w3.org/1999/xlink" content-type="arpha" xlink:type="simple">8DA78943-A7C0-5C81-93B5-7D7B20F0717F</object-id><label>Figure 1.</label><caption><p>Light micrographs of cells of <italic><tp:taxon-name><tp:taxon-name-part taxon-name-part-type="genus" reg="Mallomonas">Mallomonas</tp:taxon-name-part> <tp:taxon-name-part taxon-name-part-type="species" reg="rutabuliformis">rutabuliformis</tp:taxon-name-part></tp:taxon-name></italic> sp. nov. and <italic><tp:taxon-name><tp:taxon-name-part taxon-name-part-type="genus" reg="Mallomonas">M.</tp:taxon-name-part> <tp:taxon-name-part taxon-name-part-type="species" reg="multisetigera">multisetigera</tp:taxon-name-part></tp:taxon-name></italic> Dürrschmidt. <bold>A, B.</bold><italic><tp:taxon-name><tp:taxon-name-part taxon-name-part-type="genus" reg="Mallomonas">M.</tp:taxon-name-part> <tp:taxon-name-part taxon-name-part-type="species" reg="rutabuliformis">rutabuliformis</tp:taxon-name-part></tp:taxon-name></italic>, culture VNG2139; <bold>C, D.</bold><italic><tp:taxon-name><tp:taxon-name-part taxon-name-part-type="genus" reg="Mallomonas">M.</tp:taxon-name-part> <tp:taxon-name-part taxon-name-part-type="species" reg="multisetigera">multisetigera</tp:taxon-name-part></tp:taxon-name></italic>, culture VNG2052. Scale bars: 10 µm.</p></caption><graphic xmlns:xlink="http://www.w3.org/1999/xlink" xlink:href="phytokeys-269-079_article-179128__-g001.jpg" position="float" orientation="portrait" xlink:type="simple" id="oo_1506962.jpg"><uri content-type="original_file" xlink:type="simple">https://binary.pensoft.net/fig/1506962</uri></graphic></fig></tp:treatment-sec><tp:treatment-sec sec-type="Holotype" id="SECID0EUDAG"><title>Holotype.</title><p>(here designated): Portion of a single gathering of cells on <abbrev xmlns:xlink="http://www.w3.org/1999/xlink" xlink:title="scanning electron microscopy" id="ABBRID0E1DAG" xlink:type="simple">SEM</abbrev> stub, deposited at the Herbarium, Komarov Botanical Institute RAS (LE), Saint Petersburg, Russia (LE A0007759). Material from a stream in the forest in Lam Dong Province, Vietnam, leg. N.A. Martynenko, 8 June 2019. Fig. <xref ref-type="fig" rid="F2">2A</xref> is a representative scale from the specimen.</p><fig id="F2" position="float" orientation="portrait"><object-id xmlns:xlink="http://www.w3.org/1999/xlink" content-type="doi" xlink:type="simple">10.3897/phytokeys.269.179128.figure2</object-id><object-id xmlns:xlink="http://www.w3.org/1999/xlink" content-type="arpha" xlink:type="simple">E26CDD65-75E1-5DA3-B684-343B3AA4B08E</object-id><label>Figure 2.</label><caption><p><italic><tp:taxon-name><tp:taxon-name-part taxon-name-part-type="genus" reg="Mallomonas">Mallomonas</tp:taxon-name-part> <tp:taxon-name-part taxon-name-part-type="species" reg="rutabuliformis">rutabuliformis</tp:taxon-name-part></tp:taxon-name></italic> sp. nov. (authentic culture VNG2139), studied using <abbrev xmlns:xlink="http://www.w3.org/1999/xlink" xlink:title="transmission electron microscopy" id="ABBRID0EVEAG" xlink:type="simple">TEM</abbrev> and <abbrev xmlns:xlink="http://www.w3.org/1999/xlink" xlink:title="scanning electron microscopy" id="ABBRID0EZEAG" xlink:type="simple">SEM</abbrev>. <bold>A–C.</bold> Body scales, note regularly arranged papillae on the shield and on the dome, <abbrev xmlns:xlink="http://www.w3.org/1999/xlink" xlink:title="scanning electron microscopy" id="ABBRID0E6EAG" xlink:type="simple">SEM</abbrev>; <bold>D.</bold> Undersurface view of the scale showing a group of pores in the central part and in the dome, <abbrev xmlns:xlink="http://www.w3.org/1999/xlink" xlink:title="scanning electron microscopy" id="ABBRID0EFFAG" xlink:type="simple">SEM</abbrev>; <bold>E–H.</bold> Body scales, note the prominent and rounded V-rib and posterior flange with few minute base plate pores, <abbrev xmlns:xlink="http://www.w3.org/1999/xlink" xlink:title="transmission electron microscopy" id="ABBRID0ELFAG" xlink:type="simple">TEM</abbrev>; <bold>I.</bold> Bristle with a hook-shaped flattened foot, <abbrev xmlns:xlink="http://www.w3.org/1999/xlink" xlink:title="scanning electron microscopy" id="ABBRID0ERFAG" xlink:type="simple">SEM</abbrev>; <bold>J.</bold> Bristle with a hook-shaped flattened foot, <abbrev xmlns:xlink="http://www.w3.org/1999/xlink" xlink:title="transmission electron microscopy" id="ABBRID0EXFAG" xlink:type="simple">TEM</abbrev>. Scale bars: 1 µm (<bold>A–H</bold>); 2 µm (<bold>I, J</bold>).</p></caption><graphic xmlns:xlink="http://www.w3.org/1999/xlink" xlink:href="phytokeys-269-079_article-179128__-g002.jpg" position="float" orientation="portrait" xlink:type="simple" id="oo_1506963.jpg"><uri content-type="original_file" xlink:type="simple">https://binary.pensoft.net/fig/1506963</uri></graphic></fig></tp:treatment-sec><tp:treatment-sec sec-type="type locality" id="SECID0EEGAG"><title>Type locality.</title><p>Vietnam, Lam Dong Province, stream in the forest. Latitude/longitude: <named-content xmlns:xlink="http://www.w3.org/1999/xlink" content-type="dwc:verbatimCoordinates" xlink:type="simple"><named-content content-type="geo-json" specific-use="{&#34;type&#34;:&#34;Point&#34;,&#34;coordinates&#34;:[108.699933,12.175667]}" id="NCID0ENGAG" xlink:type="simple">12°10.540'N, 108°41.996'E</named-content></named-content>.</p></tp:treatment-sec><tp:treatment-sec sec-type="Reference culture" id="SECID0ESGAG"><title>Reference culture.</title><p>Culture VNG2139: Representative living and fixed culture VNG2139 and DNA sample deposited at the Collection of the A.N. Severtsov Institute of Ecology and Evolution, Russian Academy of Sciences.</p><p><bold>Genbank accession number for reference culture (VNG2139)</bold>: <ext-link xmlns:xlink="http://www.w3.org/1999/xlink" ext-link-type="gen" xlink:href="PX698596" xlink:type="simple">PX698596</ext-link> (nuclear SSU+ITS rDNA) and <ext-link xmlns:xlink="http://www.w3.org/1999/xlink" ext-link-type="gen" xlink:href="PX703662" xlink:type="simple">PX703662</ext-link> (<italic>rbc</italic>L cpDNA).</p></tp:treatment-sec><tp:treatment-sec sec-type="etymology" id="SECID0EHHAG"><title>Etymology.</title><p>The epithet is named based on the morphological character of the bristles, which are bent in the distal part, reminiscent of a poker shape.</p></tp:treatment-sec><tp:treatment-sec sec-type="distribution" id="SECID0EMHAG"><title>Distribution.</title><p>Species was found only in the type locality.</p></tp:treatment-sec><tp:treatment-sec sec-type="Observations" id="SECID0ERHAG"><title>Observations.</title><p><italic><tp:taxon-name><tp:taxon-name-part taxon-name-part-type="genus" reg="Mallomonas">Mallomonas</tp:taxon-name-part> <tp:taxon-name-part taxon-name-part-type="species" reg="rutabuliformis">rutabuliformis</tp:taxon-name-part></tp:taxon-name></italic> was found at pH 7.7, a specific conductance of 18 μS cm<sup>-1</sup> and temperature 19 °C (Table <xref ref-type="table" rid="T1">1</xref>).</p><sec sec-type="﻿Description of Mallomonas multisetigera culture" id="SECID0EIIAG"><title>﻿Description of <italic><tp:taxon-name><tp:taxon-name-part taxon-name-part-type="genus" reg="Mallomonas">Mallomonas</tp:taxon-name-part> <tp:taxon-name-part taxon-name-part-type="species" reg="multisetigera">multisetigera</tp:taxon-name-part></tp:taxon-name></italic> culture</title><p>In our studies, we found morphotype of <italic><tp:taxon-name><tp:taxon-name-part taxon-name-part-type="genus" reg="Mallomonas">Mallomonas</tp:taxon-name-part> <tp:taxon-name-part taxon-name-part-type="species" reg="multisetigera">multisetigera</tp:taxon-name-part></tp:taxon-name></italic>, similar in ultrastructure to originally described form South Chile (<xref ref-type="bibr" rid="B9">Dürrschmidt 1982</xref>). Here, we provide a description of our cultures based on LM, <abbrev xmlns:xlink="http://www.w3.org/1999/xlink" xlink:title="scanning electron microscopy" id="ABBRID0EJJAG" xlink:type="simple">SEM</abbrev>, and <abbrev xmlns:xlink="http://www.w3.org/1999/xlink" xlink:title="transmission electron microscopy" id="ABBRID0ENJAG" xlink:type="simple">TEM</abbrev> studies and complement them with molecular studies.</p></sec></tp:treatment-sec><tp:treatment-sec><!--Section generated to contain objects referenced in tp:taxon-treatment.--><table-wrap id="T1" position="float" orientation="portrait"><label>Table 1.</label><caption><p>List of studied cultures with information about localities in Vietnam, environmental parameters, and GenBank accession numbers (Cond.—specific conductance, µS cm<sup>-1</sup>; T—temperature, °C; SSU+ITS, <italic>rbc</italic>L—GenBank accession numbers).</p></caption><table id="TID0E34BG" rules="all"><tbody><tr><th rowspan="1" colspan="1" style="color: #231f20">Culture (Identification)</th><th rowspan="1" colspan="1" style="color: #231f20">Locality</th><th rowspan="1" colspan="1" style="color: #231f20">GPS</th><th rowspan="1" colspan="1" style="color: #231f20">pH</th><th rowspan="1" colspan="1" style="color: #231f20">Cond.</th><th rowspan="1" colspan="1" style="color: #231f20">T</th><th rowspan="1" colspan="1" style="color: #231f20">SSU+ITS</th><th rowspan="1" colspan="1" style="color: #231f20"><italic>rbc</italic>L</th></tr><tr><td rowspan="1" colspan="8" style="color: #231f20">
                  <bold>Thanh Hoa Province</bold>
                </td></tr><tr><td rowspan="1" colspan="1" style="color: #231f20">277Yu <italic><tp:taxon-name><tp:taxon-name-part taxon-name-part-type="genus" reg="Mallomonas">M.</tp:taxon-name-part> <tp:taxon-name-part taxon-name-part-type="species" reg="neoampla">neoampla</tp:taxon-name-part></tp:taxon-name></italic></td><td rowspan="1" colspan="1" style="color: #231f20">Pool in rice field</td><td rowspan="1" colspan="1" style="color: #231f20">
                  <named-content xmlns:xlink="http://www.w3.org/1999/xlink" content-type="dwc:verbatimCoordinates" xlink:type="simple">
                    <named-content content-type="geo-json" specific-use="{&#34;type&#34;:&#34;Point&#34;,&#34;coordinates&#34;:[105.741600,19.735133]}" id="NCID0EIAAE" xlink:type="simple">19°44.108'N, 105°44.496'E</named-content>
                  </named-content>
                </td><td rowspan="1" colspan="1" style="color: #231f20">7.0</td><td rowspan="1" colspan="1" style="color: #231f20">263</td><td rowspan="1" colspan="1" style="color: #231f20">31</td><td rowspan="1" colspan="1" style="color: #005b31">
                  <ext-link xmlns:xlink="http://www.w3.org/1999/xlink" ext-link-type="gen" xlink:href="PX698599" xlink:type="simple">PX698599</ext-link>
                </td><td rowspan="1" colspan="1" style="color: #005b31">
                  <ext-link xmlns:xlink="http://www.w3.org/1999/xlink" ext-link-type="gen" xlink:href="PX703665" xlink:type="simple">PX703665</ext-link>
                </td></tr><tr><td rowspan="1" colspan="8" style="color: #231f20">
                  <bold>Khanh Hoa Province</bold>
                </td></tr><tr><td rowspan="1" colspan="1" style="color: #231f20">VN819 <italic><tp:taxon-name><tp:taxon-name-part taxon-name-part-type="genus" reg="Mallomonas">M.</tp:taxon-name-part> <tp:taxon-name-part taxon-name-part-type="species" reg="neoampla">neoampla</tp:taxon-name-part></tp:taxon-name></italic></td><td rowspan="1" colspan="1" style="color: #231f20">Dzua River</td><td rowspan="1" colspan="1" style="color: #231f20">
                  <named-content xmlns:xlink="http://www.w3.org/1999/xlink" content-type="dwc:verbatimCoordinates" xlink:type="simple">
                    <named-content content-type="geo-json" specific-use="{&#34;type&#34;:&#34;Point&#34;,&#34;coordinates&#34;:[109.151383,12.250283]}" id="NCID0ERCAE" xlink:type="simple">12°15.017'N, 109°09.083'E</named-content>
                  </named-content>
                </td><td rowspan="1" colspan="1" style="color: #231f20">6.6</td><td rowspan="1" colspan="1" style="color: #231f20">246</td><td rowspan="1" colspan="1" style="color: #231f20">33</td><td rowspan="1" colspan="1" style="color: #005b31">
                  <ext-link xmlns:xlink="http://www.w3.org/1999/xlink" ext-link-type="gen" xlink:href="PX698598" xlink:type="simple">PX698598</ext-link>
                </td><td rowspan="1" colspan="1" style="color: #005b31">
                  <ext-link xmlns:xlink="http://www.w3.org/1999/xlink" ext-link-type="gen" xlink:href="PX703664" xlink:type="simple">PX703664</ext-link>
                </td></tr><tr><td rowspan="1" colspan="8" style="color: #231f20">
                  <bold>Lam Dong Province</bold>
                </td></tr><tr><td rowspan="1" colspan="1" style="color: #231f20">VNG2139 <italic><tp:taxon-name><tp:taxon-name-part taxon-name-part-type="genus" reg="Mallomonas">M.</tp:taxon-name-part> <tp:taxon-name-part taxon-name-part-type="species" reg="rutabuliformis">rutabuliformis</tp:taxon-name-part></tp:taxon-name></italic></td><td rowspan="1" colspan="1" style="color: #231f20">Stream in the forest</td><td rowspan="1" colspan="1" style="color: #231f20">
                  <named-content xmlns:xlink="http://www.w3.org/1999/xlink" content-type="dwc:verbatimCoordinates" xlink:type="simple">
                    <named-content content-type="geo-json" specific-use="{&#34;type&#34;:&#34;Point&#34;,&#34;coordinates&#34;:[108.699933,12.175667]}" id="NCID0E1EAE" xlink:type="simple">12°10.540'N, 108°41.996'E</named-content>
                  </named-content>
                </td><td rowspan="1" colspan="1" style="color: #231f20">7.7</td><td rowspan="1" colspan="1" style="color: #231f20">18</td><td rowspan="1" colspan="1" style="color: #231f20">19</td><td rowspan="1" colspan="1" style="color: #005b31">
                  <ext-link xmlns:xlink="http://www.w3.org/1999/xlink" ext-link-type="gen" xlink:href="PX698596" xlink:type="simple">PX698596</ext-link>
                </td><td rowspan="1" colspan="1" style="color: #005b31">
                  <ext-link xmlns:xlink="http://www.w3.org/1999/xlink" ext-link-type="gen" xlink:href="PX703662" xlink:type="simple">PX703662</ext-link>
                </td></tr><tr><td rowspan="1" colspan="1" style="color: #231f20">VNG2127 <italic><tp:taxon-name><tp:taxon-name-part taxon-name-part-type="genus" reg="Mallomonas">M.</tp:taxon-name-part> <tp:taxon-name-part taxon-name-part-type="species" reg="rutabuliformis">rutabuliformis</tp:taxon-name-part></tp:taxon-name></italic></td><td rowspan="1" colspan="1" style="color: #231f20">Stream in the forest</td><td rowspan="1" colspan="1" style="color: #231f20">
                  <named-content xmlns:xlink="http://www.w3.org/1999/xlink" content-type="dwc:verbatimCoordinates" xlink:type="simple">
                    <named-content content-type="geo-json" specific-use="{&#34;type&#34;:&#34;Point&#34;,&#34;coordinates&#34;:[108.699933,12.175667]}" id="NCID0E2GAE" xlink:type="simple">12°10.540'N, 108°41.996'E</named-content>
                  </named-content>
                </td><td rowspan="1" colspan="1" style="color: #231f20">7.7</td><td rowspan="1" colspan="1" style="color: #231f20">18</td><td rowspan="1" colspan="1" style="color: #231f20">19</td><td rowspan="1" colspan="1" style="color: #005b31">
                  <ext-link xmlns:xlink="http://www.w3.org/1999/xlink" ext-link-type="gen" xlink:href="PX698597" xlink:type="simple">PX698597</ext-link>
                </td><td rowspan="1" colspan="1" style="color: #005b31">
                  <ext-link xmlns:xlink="http://www.w3.org/1999/xlink" ext-link-type="gen" xlink:href="PX703663" xlink:type="simple">PX703663</ext-link>
                </td></tr><tr><td rowspan="1" colspan="8" style="color: #231f20">
                  <bold>Dong Nai Province</bold>
                </td></tr><tr><td rowspan="1" colspan="1" style="color: #231f20">VNG2052 <italic><tp:taxon-name><tp:taxon-name-part taxon-name-part-type="genus" reg="Mallomonas">M.</tp:taxon-name-part> <tp:taxon-name-part taxon-name-part-type="species" reg="multisetigera">multisetigera</tp:taxon-name-part></tp:taxon-name></italic></td><td rowspan="1" colspan="1" style="color: #231f20">Dak Lua swamp, Cat Tien National Park</td><td rowspan="1" colspan="1" style="color: #231f20">
                  <named-content xmlns:xlink="http://www.w3.org/1999/xlink" content-type="dwc:verbatimCoordinates" xlink:type="simple">
                    <named-content content-type="geo-json" specific-use="{&#34;type&#34;:&#34;Point&#34;,&#34;coordinates&#34;:[107.388150,11.517050]}" id="NCID0EEJAE" xlink:type="simple">11°31.023'N, 107°23.289'E</named-content>
                  </named-content>
                </td><td rowspan="1" colspan="1" style="color: #231f20">5.5</td><td rowspan="1" colspan="1" style="color: #231f20">47</td><td rowspan="1" colspan="1" style="color: #231f20">32</td><td rowspan="1" colspan="1" style="color: #005b31">
                  <ext-link xmlns:xlink="http://www.w3.org/1999/xlink" ext-link-type="gen" xlink:href="PX698594" xlink:type="simple">PX698594</ext-link>
                </td><td rowspan="1" colspan="1" style="color: #005b31">
                  <ext-link xmlns:xlink="http://www.w3.org/1999/xlink" ext-link-type="gen" xlink:href="PX703660" xlink:type="simple">PX703660</ext-link>
                </td></tr><tr><td rowspan="1" colspan="1" style="color: #231f20">VNG2053 <italic><tp:taxon-name><tp:taxon-name-part taxon-name-part-type="genus" reg="Mallomonas">M.</tp:taxon-name-part> <tp:taxon-name-part taxon-name-part-type="species" reg="multisetigera">multisetigera</tp:taxon-name-part></tp:taxon-name></italic></td><td rowspan="1" colspan="1" style="color: #231f20">Dak Lua swamp, Cat Tien National Park</td><td rowspan="1" colspan="1" style="color: #231f20">
                  <named-content xmlns:xlink="http://www.w3.org/1999/xlink" content-type="dwc:verbatimCoordinates" xlink:type="simple">
                    <named-content content-type="geo-json" specific-use="{&#34;type&#34;:&#34;Point&#34;,&#34;coordinates&#34;:[107.388150,11.517050]}" id="NCID0EFLAE" xlink:type="simple">11°31.023'N, 107°23.289'E</named-content>
                  </named-content>
                </td><td rowspan="1" colspan="1" style="color: #231f20">5.5</td><td rowspan="1" colspan="1" style="color: #231f20">47</td><td rowspan="1" colspan="1" style="color: #231f20">32</td><td rowspan="1" colspan="1" style="color: #005b31">
                  <ext-link xmlns:xlink="http://www.w3.org/1999/xlink" ext-link-type="gen" xlink:href="PX698595" xlink:type="simple">PX698595</ext-link>
                </td><td rowspan="1" colspan="1" style="color: #005b31">
                  <ext-link xmlns:xlink="http://www.w3.org/1999/xlink" ext-link-type="gen" xlink:href="PX703661" xlink:type="simple">PX703661</ext-link>
                </td></tr></tbody></table></table-wrap></tp:treatment-sec><ref-list><ref id="B9"><mixed-citation xmlns:xlink="http://www.w3.org/1999/xlink" xlink:type="simple"><person-group><name name-style="western"><surname>Dürrschmidt</surname><given-names>M</given-names></name></person-group> (<year>1982</year>) <article-title>Studies on the <tp:taxon-name><tp:taxon-name-part taxon-name-part-type="class">Chrysophyceae</tp:taxon-name-part></tp:taxon-name> from South Chilean inland waters by means of scanning and transmission electron microscopy, II.</article-title><source>Algological Studies</source><volume>31</volume>: <fpage>121</fpage>–<lpage>163</lpage>.</mixed-citation></ref></ref-list></tp:taxon-treatment>
