# Supplementary material for: ﻿Morphological and molecular studies of Mallomonas species from section Multisetigerae (Chrysophyceae, Synurales) with description of a new species
Source: PhytoKeys. 2026 Jan 7;269:79–98. doi: 10.3897/phytokeys.269.179128 (PMC12809151; doi:10.3897/phytokeys.269.179128)
Supplement: XML Treatment for Mallomonas multisetigera [file phytokeys.269.179128-treatment2.xml]

<!DOCTYPE tp:taxon-treatment
  PUBLIC "-//TaxonX//DTD Taxonomic Treatment Publishing DTD v0 20100105//EN" "tax-treatment-NSO.dtd">
<tp:taxon-treatment xmlns:tp="http://www.plazi.org/taxpub"><tp:treatment-meta><kwd-group><label>Taxon classification</label><kwd>
              <named-content content-type="kingdom">Plantae</named-content>
            </kwd><kwd>
              <named-content content-type="order">Synurales</named-content>
            </kwd><kwd>
              <named-content content-type="family">Mallomonadaceae</named-content>
            </kwd></kwd-group><mixed-citation publication-type="journal"><person-group><name><surname>Gusev</surname><given-names>Evgeniy S.</given-names></name><name><surname>Safronova</surname><given-names>Tatiana V.</given-names></name><name><surname>Podunay</surname><given-names>Yulia А.</given-names></name><name><surname>Tran</surname><given-names>Hoan</given-names></name><name><surname>Mohagan</surname><given-names>Alma B.</given-names></name><name><surname>Martynenko</surname><given-names>Nikita A.</given-names></name></person-group><article-title>﻿Morphological and molecular studies of <tp:taxon-name><tp:taxon-name-part taxon-name-part-type="genus" reg="Mallomonas">Mallomonas</tp:taxon-name-part></tp:taxon-name> species from section <tp:taxon-name><tp:taxon-name-part taxon-name-part-type="genus" reg="Mallomonas"/><tp:taxon-name-part taxon-name-part-type="section" reg="Multisetigerae">Multisetigerae</tp:taxon-name-part></tp:taxon-name> (<tp:taxon-name><tp:taxon-name-part taxon-name-part-type="class">Chrysophyceae</tp:taxon-name-part></tp:taxon-name>, <tp:taxon-name><tp:taxon-name-part taxon-name-part-type="order">Synurales</tp:taxon-name-part></tp:taxon-name>) with description of a new species</article-title><source>PhytoKeys</source><day>07</day><month>01</month><year>2026</year><volume>269</volume><fpage>79</fpage><lpage>98</lpage><pub-id pub-id-type="doi">10.3897/phytokeys.269.179128</pub-id></mixed-citation></tp:treatment-meta><tp:nomenclature><label>﻿</label><tp:taxon-name><object-id xmlns:xlink="http://www.w3.org/1999/xlink" content-type="arpha" xlink:type="simple">E7175DE6-F677-5F7D-93F2-C201B69589F0</object-id>
            <tp:taxon-name-part taxon-name-part-type="genus" reg="Mallomonas">Mallomonas</tp:taxon-name-part>
            <tp:taxon-name-part taxon-name-part-type="species" reg="multisetigera">multisetigera</tp:taxon-name-part>
          </tp:taxon-name><tp:taxon-authority>Dürrschmidt</tp:taxon-authority><xref ref-type="fig" rid="F1">Figs 1C, D</xref><xref ref-type="fig" rid="F3">, 3</xref></tp:nomenclature><tp:treatment-sec sec-type="description" id="SECID0E5KAG"><title>Description.</title><p>Cells ellipsoidal, 8.6–13.5 × 3.7–7.9 μm, covered by scales with bristles. Body scales oval, 2.3–3.5 × 1.2–1.7 µm, tripartite. Shield with regularly arranged papillae and scattered minute base plate pores (0.01–0.03 μm). Sometimes larger pores can be observed on the shield. The dome is shallow, broadly oval, set back from the anterior margin, and covered with papillae. The V-rib is conspicuous, acute, and hooded. The posterior rim is narrow, encircles less than a half of the scale perimeter. The posterior flange is wide, with two rows of large base plate pores (0.03–0.08 μm). The anterior flange with two or three rows of papillae and often with a few large base plate pores continuing from the posterior flange. Anterior scales are asymmetric, widened in the distal part, with elongated dome and have the same basic structure as body scales. Bristles are 2.6–5.0 µm. The foot of the bristle is flattened, turned at an angle of approximately 45 degrees or less relative to the shaft, the margins of the bristles are rolled to form an open U-shaped groove, the distal tip is bifurcated, with spines of unequal length. Cysts were not observed.</p></tp:treatment-sec><tp:treatment-sec sec-type="Observations" id="SECID0EDLAG"><title>Observations.</title><p><italic><tp:taxon-name><tp:taxon-name-part taxon-name-part-type="genus" reg="Mallomonas">Mallomonas</tp:taxon-name-part> <tp:taxon-name-part taxon-name-part-type="species" reg="multisetigera">multisetigera</tp:taxon-name-part></tp:taxon-name></italic> was found at wide ranges of environmental parameters: pH from 4.7 to 7.2, specific conductance from 25 to 2730 µS cm<sup>-1</sup>, and temperature 29–39 °C (Table <xref ref-type="table" rid="T1">1</xref>, and see <xref ref-type="bibr" rid="B21">Gusev et al. 2023b</xref>).</p></tp:treatment-sec><tp:treatment-sec><!--Section generated to contain objects referenced in tp:taxon-treatment.--><fig id="F1" position="float" orientation="portrait"><object-id xmlns:xlink="http://www.w3.org/1999/xlink" content-type="doi" xlink:type="simple">10.3897/phytokeys.269.179128.figure1</object-id><object-id xmlns:xlink="http://www.w3.org/1999/xlink" content-type="arpha" xlink:type="simple">8DA78943-A7C0-5C81-93B5-7D7B20F0717F</object-id><label>Figure 1.</label><caption><p>Light micrographs of cells of <italic><tp:taxon-name><tp:taxon-name-part taxon-name-part-type="genus" reg="Mallomonas">Mallomonas</tp:taxon-name-part> <tp:taxon-name-part taxon-name-part-type="species" reg="rutabuliformis">rutabuliformis</tp:taxon-name-part></tp:taxon-name></italic> sp. nov. and <italic><tp:taxon-name><tp:taxon-name-part taxon-name-part-type="genus" reg="Mallomonas">M.</tp:taxon-name-part> <tp:taxon-name-part taxon-name-part-type="species" reg="multisetigera">multisetigera</tp:taxon-name-part></tp:taxon-name></italic> Dürrschmidt. <bold>A, B.</bold><italic><tp:taxon-name><tp:taxon-name-part taxon-name-part-type="genus" reg="Mallomonas">M.</tp:taxon-name-part> <tp:taxon-name-part taxon-name-part-type="species" reg="rutabuliformis">rutabuliformis</tp:taxon-name-part></tp:taxon-name></italic>, culture VNG2139; <bold>C, D.</bold><italic><tp:taxon-name><tp:taxon-name-part taxon-name-part-type="genus" reg="Mallomonas">M.</tp:taxon-name-part> <tp:taxon-name-part taxon-name-part-type="species" reg="multisetigera">multisetigera</tp:taxon-name-part></tp:taxon-name></italic>, culture VNG2052. Scale bars: 10 µm.</p></caption><graphic xmlns:xlink="http://www.w3.org/1999/xlink" xlink:href="phytokeys-269-079_article-179128__-g001.jpg" position="float" orientation="portrait" xlink:type="simple" id="oo_1506962.jpg"><uri content-type="original_file" xlink:type="simple">https://binary.pensoft.net/fig/1506962</uri></graphic></fig><fig id="F3" position="float" orientation="portrait"><object-id xmlns:xlink="http://www.w3.org/1999/xlink" content-type="doi" xlink:type="simple">10.3897/phytokeys.269.179128.figure3</object-id><object-id xmlns:xlink="http://www.w3.org/1999/xlink" content-type="arpha" xlink:type="simple">40E3C93C-0BCC-5CFB-87D5-E3B9C714BDA6</object-id><label>Figure 3.</label><caption><p><italic><tp:taxon-name><tp:taxon-name-part taxon-name-part-type="genus" reg="Mallomonas">Mallomonas</tp:taxon-name-part> <tp:taxon-name-part taxon-name-part-type="species" reg="multisetigera">multisetigera</tp:taxon-name-part></tp:taxon-name></italic> Dürrschmidt (culture VNG2052), studied using <abbrev xmlns:xlink="http://www.w3.org/1999/xlink" xlink:title="transmission electron microscopy" id="ABBRID0E1QAG" xlink:type="simple">TEM</abbrev> and <abbrev xmlns:xlink="http://www.w3.org/1999/xlink" xlink:title="scanning electron microscopy" id="ABBRID0E5QAG" xlink:type="simple">SEM</abbrev>. <bold>A–C.</bold> Body scales, note regularly arranged papillae on the shield and on the dome, <abbrev xmlns:xlink="http://www.w3.org/1999/xlink" xlink:title="scanning electron microscopy" id="ABBRID0EERAG" xlink:type="simple">SEM</abbrev>; <bold>D.</bold> Undersurface view of the scale showing a group of pores in the central part and on the posterior flange, <abbrev xmlns:xlink="http://www.w3.org/1999/xlink" xlink:title="scanning electron microscopy" id="ABBRID0EKRAG" xlink:type="simple">SEM</abbrev>; <bold>E–G.</bold> Body scales, note the conspicuous and acute V-rib and posterior flange with large base plate pores, <abbrev xmlns:xlink="http://www.w3.org/1999/xlink" xlink:title="transmission electron microscopy" id="ABBRID0EQRAG" xlink:type="simple">TEM</abbrev>; <bold>H.</bold> Asymmetric anterior scale, <abbrev xmlns:xlink="http://www.w3.org/1999/xlink" xlink:title="transmission electron microscopy" id="ABBRID0EWRAG" xlink:type="simple">TEM</abbrev>; <bold>I.</bold> Bristle with a flattened foot, turned at an angle of approximately 45°, <abbrev xmlns:xlink="http://www.w3.org/1999/xlink" xlink:title="scanning electron microscopy" id="ABBRID0E3RAG" xlink:type="simple">SEM</abbrev>; <bold>J.</bold> Bristle with a flattened foot, turned at an angle of approximately 45°, <abbrev xmlns:xlink="http://www.w3.org/1999/xlink" xlink:title="transmission electron microscopy" id="ABBRID0ECSAG" xlink:type="simple">TEM</abbrev>; <bold>K.</bold> Bristle with a hook-shaped base, <abbrev xmlns:xlink="http://www.w3.org/1999/xlink" xlink:title="scanning electron microscopy" id="ABBRID0EISAG" xlink:type="simple">SEM</abbrev>. Scale bars:1 µm (<bold>A–D, G, I, K</bold>); 2 µm (<bold>E, F, H, J</bold>).</p></caption><graphic xmlns:xlink="http://www.w3.org/1999/xlink" xlink:href="phytokeys-269-079_article-179128__-g003.jpg" position="float" orientation="portrait" xlink:type="simple" id="oo_1506964.jpg"><uri content-type="original_file" xlink:type="simple">https://binary.pensoft.net/fig/1506964</uri></graphic></fig><table-wrap id="T1" position="float" orientation="portrait"><label>Table 1.</label><caption><p>List of studied cultures with information about localities in Vietnam, environmental parameters, and GenBank accession numbers (Cond.—specific conductance, µS cm<sup>-1</sup>; T—temperature, °C; SSU+ITS, <italic>rbc</italic>L—GenBank accession numbers).</p></caption><table id="TID0E34BG" rules="all"><tbody><tr><th rowspan="1" colspan="1" style="color: #231f20">Culture (Identification)</th><th rowspan="1" colspan="1" style="color: #231f20">Locality</th><th rowspan="1" colspan="1" style="color: #231f20">GPS</th><th rowspan="1" colspan="1" style="color: #231f20">pH</th><th rowspan="1" colspan="1" style="color: #231f20">Cond.</th><th rowspan="1" colspan="1" style="color: #231f20">T</th><th rowspan="1" colspan="1" style="color: #231f20">SSU+ITS</th><th rowspan="1" colspan="1" style="color: #231f20"><italic>rbc</italic>L</th></tr><tr><td rowspan="1" colspan="8" style="color: #231f20">
                  <bold>Thanh Hoa Province</bold>
                </td></tr><tr><td rowspan="1" colspan="1" style="color: #231f20">277Yu <italic><tp:taxon-name><tp:taxon-name-part taxon-name-part-type="genus" reg="Mallomonas">M.</tp:taxon-name-part> <tp:taxon-name-part taxon-name-part-type="species" reg="neoampla">neoampla</tp:taxon-name-part></tp:taxon-name></italic></td><td rowspan="1" colspan="1" style="color: #231f20">Pool in rice field</td><td rowspan="1" colspan="1" style="color: #231f20">
                  <named-content xmlns:xlink="http://www.w3.org/1999/xlink" content-type="dwc:verbatimCoordinates" xlink:type="simple">
                    <named-content content-type="geo-json" specific-use="{&#34;type&#34;:&#34;Point&#34;,&#34;coordinates&#34;:[105.741600,19.735133]}" id="NCID0EIAAE" xlink:type="simple">19°44.108'N, 105°44.496'E</named-content>
                  </named-content>
                </td><td rowspan="1" colspan="1" style="color: #231f20">7.0</td><td rowspan="1" colspan="1" style="color: #231f20">263</td><td rowspan="1" colspan="1" style="color: #231f20">31</td><td rowspan="1" colspan="1" style="color: #005b31">
                  <ext-link xmlns:xlink="http://www.w3.org/1999/xlink" ext-link-type="gen" xlink:href="PX698599" xlink:type="simple">PX698599</ext-link>
                </td><td rowspan="1" colspan="1" style="color: #005b31">
                  <ext-link xmlns:xlink="http://www.w3.org/1999/xlink" ext-link-type="gen" xlink:href="PX703665" xlink:type="simple">PX703665</ext-link>
                </td></tr><tr><td rowspan="1" colspan="8" style="color: #231f20">
                  <bold>Khanh Hoa Province</bold>
                </td></tr><tr><td rowspan="1" colspan="1" style="color: #231f20">VN819 <italic><tp:taxon-name><tp:taxon-name-part taxon-name-part-type="genus" reg="Mallomonas">M.</tp:taxon-name-part> <tp:taxon-name-part taxon-name-part-type="species" reg="neoampla">neoampla</tp:taxon-name-part></tp:taxon-name></italic></td><td rowspan="1" colspan="1" style="color: #231f20">Dzua River</td><td rowspan="1" colspan="1" style="color: #231f20">
                  <named-content xmlns:xlink="http://www.w3.org/1999/xlink" content-type="dwc:verbatimCoordinates" xlink:type="simple">
                    <named-content content-type="geo-json" specific-use="{&#34;type&#34;:&#34;Point&#34;,&#34;coordinates&#34;:[109.151383,12.250283]}" id="NCID0ERCAE" xlink:type="simple">12°15.017'N, 109°09.083'E</named-content>
                  </named-content>
                </td><td rowspan="1" colspan="1" style="color: #231f20">6.6</td><td rowspan="1" colspan="1" style="color: #231f20">246</td><td rowspan="1" colspan="1" style="color: #231f20">33</td><td rowspan="1" colspan="1" style="color: #005b31">
                  <ext-link xmlns:xlink="http://www.w3.org/1999/xlink" ext-link-type="gen" xlink:href="PX698598" xlink:type="simple">PX698598</ext-link>
                </td><td rowspan="1" colspan="1" style="color: #005b31">
                  <ext-link xmlns:xlink="http://www.w3.org/1999/xlink" ext-link-type="gen" xlink:href="PX703664" xlink:type="simple">PX703664</ext-link>
                </td></tr><tr><td rowspan="1" colspan="8" style="color: #231f20">
                  <bold>Lam Dong Province</bold>
                </td></tr><tr><td rowspan="1" colspan="1" style="color: #231f20">VNG2139 <italic><tp:taxon-name><tp:taxon-name-part taxon-name-part-type="genus" reg="Mallomonas">M.</tp:taxon-name-part> <tp:taxon-name-part taxon-name-part-type="species" reg="rutabuliformis">rutabuliformis</tp:taxon-name-part></tp:taxon-name></italic></td><td rowspan="1" colspan="1" style="color: #231f20">Stream in the forest</td><td rowspan="1" colspan="1" style="color: #231f20">
                  <named-content xmlns:xlink="http://www.w3.org/1999/xlink" content-type="dwc:verbatimCoordinates" xlink:type="simple">
                    <named-content content-type="geo-json" specific-use="{&#34;type&#34;:&#34;Point&#34;,&#34;coordinates&#34;:[108.699933,12.175667]}" id="NCID0E1EAE" xlink:type="simple">12°10.540'N, 108°41.996'E</named-content>
                  </named-content>
                </td><td rowspan="1" colspan="1" style="color: #231f20">7.7</td><td rowspan="1" colspan="1" style="color: #231f20">18</td><td rowspan="1" colspan="1" style="color: #231f20">19</td><td rowspan="1" colspan="1" style="color: #005b31">
                  <ext-link xmlns:xlink="http://www.w3.org/1999/xlink" ext-link-type="gen" xlink:href="PX698596" xlink:type="simple">PX698596</ext-link>
                </td><td rowspan="1" colspan="1" style="color: #005b31">
                  <ext-link xmlns:xlink="http://www.w3.org/1999/xlink" ext-link-type="gen" xlink:href="PX703662" xlink:type="simple">PX703662</ext-link>
                </td></tr><tr><td rowspan="1" colspan="1" style="color: #231f20">VNG2127 <italic><tp:taxon-name><tp:taxon-name-part taxon-name-part-type="genus" reg="Mallomonas">M.</tp:taxon-name-part> <tp:taxon-name-part taxon-name-part-type="species" reg="rutabuliformis">rutabuliformis</tp:taxon-name-part></tp:taxon-name></italic></td><td rowspan="1" colspan="1" style="color: #231f20">Stream in the forest</td><td rowspan="1" colspan="1" style="color: #231f20">
                  <named-content xmlns:xlink="http://www.w3.org/1999/xlink" content-type="dwc:verbatimCoordinates" xlink:type="simple">
                    <named-content content-type="geo-json" specific-use="{&#34;type&#34;:&#34;Point&#34;,&#34;coordinates&#34;:[108.699933,12.175667]}" id="NCID0E2GAE" xlink:type="simple">12°10.540'N, 108°41.996'E</named-content>
                  </named-content>
                </td><td rowspan="1" colspan="1" style="color: #231f20">7.7</td><td rowspan="1" colspan="1" style="color: #231f20">18</td><td rowspan="1" colspan="1" style="color: #231f20">19</td><td rowspan="1" colspan="1" style="color: #005b31">
                  <ext-link xmlns:xlink="http://www.w3.org/1999/xlink" ext-link-type="gen" xlink:href="PX698597" xlink:type="simple">PX698597</ext-link>
                </td><td rowspan="1" colspan="1" style="color: #005b31">
                  <ext-link xmlns:xlink="http://www.w3.org/1999/xlink" ext-link-type="gen" xlink:href="PX703663" xlink:type="simple">PX703663</ext-link>
                </td></tr><tr><td rowspan="1" colspan="8" style="color: #231f20">
                  <bold>Dong Nai Province</bold>
                </td></tr><tr><td rowspan="1" colspan="1" style="color: #231f20">VNG2052 <italic><tp:taxon-name><tp:taxon-name-part taxon-name-part-type="genus" reg="Mallomonas">M.</tp:taxon-name-part> <tp:taxon-name-part taxon-name-part-type="species" reg="multisetigera">multisetigera</tp:taxon-name-part></tp:taxon-name></italic></td><td rowspan="1" colspan="1" style="color: #231f20">Dak Lua swamp, Cat Tien National Park</td><td rowspan="1" colspan="1" style="color: #231f20">
                  <named-content xmlns:xlink="http://www.w3.org/1999/xlink" content-type="dwc:verbatimCoordinates" xlink:type="simple">
                    <named-content content-type="geo-json" specific-use="{&#34;type&#34;:&#34;Point&#34;,&#34;coordinates&#34;:[107.388150,11.517050]}" id="NCID0EEJAE" xlink:type="simple">11°31.023'N, 107°23.289'E</named-content>
                  </named-content>
                </td><td rowspan="1" colspan="1" style="color: #231f20">5.5</td><td rowspan="1" colspan="1" style="color: #231f20">47</td><td rowspan="1" colspan="1" style="color: #231f20">32</td><td rowspan="1" colspan="1" style="color: #005b31">
                  <ext-link xmlns:xlink="http://www.w3.org/1999/xlink" ext-link-type="gen" xlink:href="PX698594" xlink:type="simple">PX698594</ext-link>
                </td><td rowspan="1" colspan="1" style="color: #005b31">
                  <ext-link xmlns:xlink="http://www.w3.org/1999/xlink" ext-link-type="gen" xlink:href="PX703660" xlink:type="simple">PX703660</ext-link>
                </td></tr><tr><td rowspan="1" colspan="1" style="color: #231f20">VNG2053 <italic><tp:taxon-name><tp:taxon-name-part taxon-name-part-type="genus" reg="Mallomonas">M.</tp:taxon-name-part> <tp:taxon-name-part taxon-name-part-type="species" reg="multisetigera">multisetigera</tp:taxon-name-part></tp:taxon-name></italic></td><td rowspan="1" colspan="1" style="color: #231f20">Dak Lua swamp, Cat Tien National Park</td><td rowspan="1" colspan="1" style="color: #231f20">
                  <named-content xmlns:xlink="http://www.w3.org/1999/xlink" content-type="dwc:verbatimCoordinates" xlink:type="simple">
                    <named-content content-type="geo-json" specific-use="{&#34;type&#34;:&#34;Point&#34;,&#34;coordinates&#34;:[107.388150,11.517050]}" id="NCID0EFLAE" xlink:type="simple">11°31.023'N, 107°23.289'E</named-content>
                  </named-content>
                </td><td rowspan="1" colspan="1" style="color: #231f20">5.5</td><td rowspan="1" colspan="1" style="color: #231f20">47</td><td rowspan="1" colspan="1" style="color: #231f20">32</td><td rowspan="1" colspan="1" style="color: #005b31">
                  <ext-link xmlns:xlink="http://www.w3.org/1999/xlink" ext-link-type="gen" xlink:href="PX698595" xlink:type="simple">PX698595</ext-link>
                </td><td rowspan="1" colspan="1" style="color: #005b31">
                  <ext-link xmlns:xlink="http://www.w3.org/1999/xlink" ext-link-type="gen" xlink:href="PX703661" xlink:type="simple">PX703661</ext-link>
                </td></tr></tbody></table></table-wrap></tp:treatment-sec><ref-list><ref id="B21"><mixed-citation xmlns:xlink="http://www.w3.org/1999/xlink" xlink:type="simple"><person-group><name name-style="western"><surname>Gusev</surname><given-names>ES</given-names></name><name name-style="western"><surname>Martynenko</surname><given-names>N</given-names></name><name name-style="western"><surname>Shkurina</surname><given-names>N</given-names></name><name name-style="western"><surname>Huan</surname><given-names>PT</given-names></name><name name-style="western"><surname>Dien</surname><given-names>TD</given-names></name><name name-style="western"><surname>Thanh</surname><given-names>NTH</given-names></name></person-group> (<year>2023b</year>) <article-title>An annotated checklist of algae from the order <tp:taxon-name><tp:taxon-name-part taxon-name-part-type="order">Synurales</tp:taxon-name-part></tp:taxon-name> (<tp:taxon-name><tp:taxon-name-part taxon-name-part-type="class">Chrysophyceae</tp:taxon-name-part></tp:taxon-name>) of Viet Nam.</article-title><source>Diversity</source><volume>15</volume>(<issue>2</issue>): <fpage>183</fpage>. <ext-link xlink:href="10.3390/d15020183" ext-link-type="doi" xlink:type="simple">https://doi.org/10.3390/d15020183</ext-link></mixed-citation></ref></ref-list></tp:taxon-treatment>
